# Supplementary material for: Quantifying and Minimizing the Variance of Gradient Insulator-Based Dielectrophoresis
Source: Micromachines (Basel). 2026 May 14;17(5):600. doi: 10.3390/mi17050600 (PMC13208963; doi:10.3390/mi17050600)
Supplement: Supplementary file 1 [file micromachines-17-00600-s001.zip]

Archive with 1 entries (1 files):
- micromachines-4282592-supplementary.pdf
